# Supplementary material for: Environmental Predictors of Schistosomiasis Persistent Hotspots following Mass Treatment with Praziquantel
Source: Am J Trop Med Hyg. 2019 Dec 30;102(2):328–38. doi: 10.4269/ajtmh.19-0658 (PMC7008331; doi:10.4269/ajtmh.19-0658)
Supplement: Supplementary file 2 [file tpmd190658.SD2.xlsx]

## Sheet: Sheet1
Supplementary Table 1: Relationships Between Persistent Hotspot Status and Predictors in Individual Gaining Control Trials
Odds ratios that are statistically significant at p < 0.05 denoted in bold.
Predictor	Tanzania Trial			Kenya Trial			Mozambique Trial
	Predictor	Univariate	Multivariate OR (95% CI)	Predictor	Univariate	Multivariate OR (95% CI)	Predictor	Univariate	Multivariate OR (95% CI)
	Value	OR (95% CI)		Value	OR (95% CI)		Value	OR (95% CI)
Treatment Arm	Arm 1	1	1	Arm 1	1	1	Arm 1	1	1
	Arm 2	1.9	2.54	Arm 2	0.64	0.41	Arm 2	1.1	1.55
		(0.56 – 6.83)	(0.60–11.64)		(0.16 – 2.37)	(0.07 – 2.34)		(0.34 – 3.59)	(0.36 – 6.96)
	Arm 3	1.8	2.25	Arm 3	2.02	4.42	Arm 3	2.83	4.95
		(0.53 – 6.49)	(0.51–10.62)		(0.63 – 6.80)	(0.85 – 25.09)		(0.85–10.20)	(1.08–26.33)
	Arm 4	1.54	1.49	Arm 4	1.06	1.31	Arm 4	3.2	6.15
		(0.47 – 5.29)	(0.34 – 6.73)		(0.30 – 3.72)	(0.26 – 6.59)		(0.92–12.42)	(1.19–38.62)
	Arm 5	1.9	1.31	Arm 5	2.37	3.95	Arm 5	3.6	5.02
		(0.56 – 6.83)	(0.28 – 6.25)		(0.75 – 7.99)	(0.78 – 22.44)		(1.05–13.86)	(1.05–27.58)
	Arm 6	1.27	0.92	Arm 6	2.02	4.48	Arm 6	1.62	2.99
		(0.39 - 4.22)	(0.21 – 4.08)		(0.63 - 6.80)	(0.85 – 27.60)		(0.50 – 5.49)	(0.67–14.80)
Baseline Prevalence	< 38%	1	1	< 51.3%	1	1	< 57.14%	1	1
	38%- 72.9%	0.76	0.8	51.3%- 75.4%	0.39	0.35	57.14%- 82.83%	0.72	1.1
		(0.32 – 1.76)	(0.21 – 3.14)		(0.14 – 1.03)	(0.08 – 1.37)		(0.30 – 1.73)	(0.34 – 3.59)
	> 72.9%	2.01	2.85	> 75.4%	3.81	7.97	> 82.83%	1.07	2.71
		(0.79 – 5.33)	(0.46-19.86)		(1.68 – 8.94)	(1.32 – 56.48)		(0.43 – 2.64)	(0.66–12.26)
Baseline Intensity	< 25.15	1	1	< 32.45	1	1	< 33.09	1	1
(mean eggs per gram)	25.15– 122.50	1	0.8	32.45– 88.81	0.68	0.18	33.09– 95.00	0.79	0.51
		(0.42 – 2.37)	(0.24 – 2.59)		(0.27 – 1.66)	(0.04 – 0.70)		(0.31 – 2.04)	(0.13 – 1.90)
	> 122.50	1.4	0.44	> 88.81	2.74	0.28	> 95.00	0.35	0.26
		(0.58 – 3.45)	(0.08 – 2.27)		(1.22 – 6.35)	(0.05 – 1.52)		(0.14 – 0.84)	(0.06 - 1.01)
Distance to Freshwater (km)	< 1.41	1	1	< 1.00	1	1	< 2	1	1
	1.41– 2.00	0.71	0.56	1.00– 2.00	0.6	1.41	2.00– 3.00	0.56	0.38
		(0.26 – 1.91)	(0.16 – 1.92)		(0.16 – 2.13)	(0.22 – 9.09)		(0.21 – 1.40)	(0.09 – 1.38)
	> 2.00	0.51	0.6	> 2.00	0.24	1.33	> 3.00	0.68	0.34
		(0.21 – 1.21)	(0.18 – 1.97)		(0.06 – 0.92)	(0.14 – 13.27)		(0.26 – 1.69)	(0.09 – 1.21)
Population Density (pop/km2)	< 163.18	1	1	< 390.13	1	1	< 31.60	1	1
	163.18– 281.00	1.23	1.37	390.13– 564.07	0.95	1.84	31.60– 116.00	1.11	1.91
		(0.50 – 3.07)	(0.42 – 4.57)		(0.42 – 2.13)	(0.51 – 6.96)		(0.45 – 2.72)	(0.54 – 7.07)
	> 281.00	0.85	0.74	> 564.07	0.58	1.09	> 116.00	0.85	1.07
		(0.36 – 2.01)	(0.22 – 2.49)		(0.25 – 1.34)	(0.30 – 4.05)		(0.36 – 2.03)	(0.31 – 3.75)
Travel Time to Urban Center	< 0.58	1	1	< 0.57	1	1	< 0.47	1	1
(hours)	0.58 – 1.13	1.11	0.4	0.57– 0.87	2.94	6.25	0.47– 1.07	1.36	0.72
		(0.45 – 2.72)	(0.11 – 1.32)		(1.25 – 7.24)	(1.15 – 40.33)		(0.56 – 3.37)	(0.22 – 2.24)
	> 1.13	0.85	1.11	> 0.87	2.12	9.86	> 1.07	0.94	0.7
		(0.36 – 2.03)	(0.25 – 4.97)		(0.89 – 5.24)	(1.21-108.54)		(0.40 – 2.23)	(0.19 – 2.43)
% Cropland (1 km Radius)	< 75.76%	1	1	< 76.69	1	1	< 44.12%	1	1
	75.76%-96.97%	0.78	1.01	76.69%-94.29%	0.52	0.56	44.12%-77.14%	0.89	1.01
		(0.28 – 2.08)	(0.28 – 3.58)		(0.22 – 1.18)	(0.11 – 2.70)		(0.35 – 2.27)	(0.29 – 3.54)
	> 96.97%	0.29	0.33	> 94.29%	0.31	0.92	> 77.14%	0.43	0.27
		(0.11 – 0.70)	(0.09 – 1.14)		(0.13 – 0.70)	(0.17 – 4.84)		(0.17 – 1.03)	(0.08 – 0.99)
Elevation (m)	< 1,155	1	1	< 1,161	1	1	< 271	1	1
	1,155-	0.2	0.4	1,161-1,184	0.66	0.59	271 – 430	1.11	0.47
	1176	(0.07 – 0.54)	(0.11 – 1.35)		(0.29 – 1.47)	(0.14 – 2.25)		(0.45 – 2.72)	(0.11 – 1.87)
	> 1,176	0.3	0.55	> 1,184	0.51	1.15	> 430	0.85	0.42
		(0.10 – 0.81)	(0.13 – 2.20)		(0.22 – 1.16)	(0.23 – 5.97)		(0.36 – 2.03)	(0.08 – 1.99)
Mean Rainfall, January – March (mm)	< 499.45	1	1	< 237.98	1	1	< 295.78	1	1
	499.45– 553.30	0.58	1.17	237.98 – 271.96	0.42	0.76	295.78 – 323.28	0.83	0.84
		(0.23 – 1.45)	(0.33 – 4.18)		(0.17 – 0.90)	(0.15 – 3.93)		(0.35 – 1.95)	(0.27 – 2.59)
	> 553.30	0.5	0.93	> 271.96	0.69	1.59	> 323.28	1.57	2.95
		(0.20 – 1.22)	(0.21 – 4.09)		(0.31 – 1.50)	(0.25 – 10.61)		(0.64 – 3.94)	(0.46–20.29)
Mean Rainfall, April – June (mm)	< 96.59	1	1	< 426.15	1	1	< 434.49	1	1
	96.59 – 133.43	2.15	2.07	426.15–468.15	1.35	1.42	434.49 – 539.74	2.57	22.62
		(0.86 – 5.69)	(0.58 – 7.79)		(0.55 – 3.47)	(0.29 - 7.36)		(1.05–6.54)	(1.91-692.12)
	> 133.43	0.94	1.02	> 468.15	3.71	16.04	> 539.74	2.15	6.88
		(0.41 – 2.18)	(0.19 – 5.42)		(1.55 – 9.42)	(2.07-158.49)		(0.92 – 5.18)	(0.23-367.89)
Mean Rainfall, July – September (mm)	0	1	1	< 148.95	1	1	< 456.04	1	1
	> 0	1.62	1.57	148.95– 180.79	1.41	0.91	456.04 – 555.56	1.58	0.14
		(0.71 – 3.58)	(0.51 – 4.89)		(0.61 – 3.31)	(0.16 – 5.37)		(0.67 – 3.80)	(0.004 –1.89)
				> 180.79	1.37	1.27	> 555.56	2.18	0.24
					(0.61 – 3.16)	(0.12 – 12.93)		(0.90 – 5.43)	(0.004 – 7.36)
Mean Rainfall, October – December (mm)	< 303.65	1	1	< 402.56	1	1	< 384.36	1	1
	303.65 -339.81	0.44	0.53	402.56– 443.15	0.48	0.44	384.36 – 411.68	0.8	2.52
		(0.17 – 1.08)	(0.12 – 2.20)		(0.21 – 1.10)	(0.10 – 1.82)		(0.33 – 1.91)	(0.65 – 10.79)
	> 339.81	0.66	0.78	> 443.15	0.33	0.24	> 411.68	0.97	1.53
		(0.25 – 1.66)	(0.11 – 5.65)		(0.14 – 0.74)	(0.05 – 1.13)		(0.39 – 2.36)	(0.35 – 6.90)
