# Supplementary material for: Environmental Predictors of Schistosomiasis Persistent Hotspots following Mass Treatment with Praziquantel
Source: Am J Trop Med Hyg. 2019 Dec 30;102(2):328–38. doi: 10.4269/ajtmh.19-0658 (PMC7008331; doi:10.4269/ajtmh.19-0658)
Supplement: Supplementary file 3 [file tpmd190658.SD3.xlsx]

## Sheet: Sheet1
Supplementary Table 2: Relationships Between Persistent Hotspot Status and Predictors in Individual Sustaining Control Trials
Odds ratios that are statistically significant at p < 0.05 denoted in bold.
Predictor	Kenya Trial			Côte d’Ivoire Trial
	Predictor	Univariate OR	Multivariate OR	Predictor	Univariate OR	Multivariate OR
	Value	(95% CI)	(95% CI)	Value	(95% CI)	(95% CI)
Treatment Arm	Arm 1	1	1	Arm 1	1	1
	Arm 2	1.64 (0.53 – 5.21)	2.57 (0.49 – 15.62)	Arm 2	3.19 (1.02 – 10.60)	30.73 (3.06 – 681.47)
	Arm 3	0.85 (0.28 – 2.59)	1.08 (0.25 – 4.65)	Arm 3	1.67 (0.53 – 5.43)	5.95 (0.62 – 89.11)
Baseline Prevalence	< 12.07%	1	1	< 15.47%	1	1
	12.07%-19.80%	0.31* (0.09 – 0.97)	0.34 (0.05 – 1.93)	15.47%-23.80%	1.17 (0.39 – 3.60)	1.48 (0.13 – 19.69)
	> 19.80%	0.36 (0.11 – 1.13)	0.37 (0.04 – 2.87)	> 23.80%	0.61 (0.19 – 1.88)	1.24 (0.13 – 11.49)
Baseline Intensity	< 8.87	1	1	< 40.74	1	1
(mean eggs per gram)	8.87 – 18.35	0.21 (0.06 – 0.68)	0.14 (0.02 – 0.79)	40.74 – 81.50	1.38 (0.45 – 4.26)	3.16 (0.47 – 27.60)
	> 18.35	0.29 (0.08 – 0.94)	0.40 (0.05 – 2.77)	> 81.50	0.85 (0.27 – 2.62)	0.57 (0.04 – 7.78)
Distance to Freshwater (km)	< 2.63	1	1	< 6.06	1	1
	2.63 – 3.70	0.72 (0.23 – 2.21)	1.00 (0.15 – 6.64)	6.06 – 9.10	0.66 (0.21 - 2.04)	1.49 (0.23 – 10.86)
	> 3.70	0.72 (0.23 -2.21)	0.64 (0.08 – 4.81)	> 9.10	0.42 (0.13 - 1.27)	0.49 (0.05 – 3.80)
Population Density (pop/km2)	< 393.60	1	1	< 113.01	1	1
	393.60 – 538.00	2.70 (0.87 – 8.90)	2.99 (0.49 – 20.85)	113.01 – 253.89	1.00 (0.32 – 3.08)	1.20 (0.15 – 9.75)
	> 538.00	1.38 (0.45 – 4.26)	0.92 (0.12 – 6.68)	> 253.89	1.17 (0.38 – 3.62)	1.09 (0.08 – 14.51)
Travel Time to Urban Center	< 0.37	1	1	< 0.28	1	1
(hours)	0.37 – 0.62	1.6 (0.51 -5.10)	1.19 (0.22 – 6.70)	0.28 – 0.56	0.74 (0.22 – 2.40)	0.31 (0.03 – 2.54)
	> 0.62	0.66 (0.21 – 2.04)	0.65 (0.05 – 8.69)	> 0.56	3.54 (1.12 - 12.04)	3.70 (0.54 – 29.31)
% Cropland (1 km Radius)	< 87.75%	1	1	< 96.94%	1	1
	87.75% - 97.06%	2.77	5.1	96.94% - 97.06%	0.67	1
		(0.52 – 21.49)	(0.23 – 184.04)		(0.07 – 6.31)	(0.03 – 47.30)
	> 97.06%	1.02 (0.37 – 2.75)	1.14 (0.09 – 14.14)	> 97.06%	0.39 (0.14 – 1.05)	0.13 (0.01 – 0.97)
Elevation (m)	< 1,192	1	1	< 267	1	1
	1,192-1,223	1.62	6.07	267 - 343	1.91	1.39
		(0.53 – 5.09)	(1.0004-50.59)		(0.63 – 6.02)	(0.15 – 14.00)
	> 1,223	1.38 (0.45 – 4.26)	1.78 (0.30 – 11.41)	> 343	0.60 (0.18 – 1.88)	0.28 (0.02 – 3.13)
Mean Rainfall, January – March (mm)	< 222.39	1	1	< 31.37	1	1
	222.39 – 256.92	0.87	1.28	31.37 – 35.01	0.93	0.11
		(0.27 – 2.75)	(0.18 – 10.31)		(0.30 – 2.88)	(0.01 – 1.12)
	> 256.92	0.48	2.81	> 35.01	0.29	0.05
		(0.14 – 1.56)	(0.06 – 162.56)		(0.09 – 0.91)	(0.004 – 0.34)
Mean Rainfall, April – June (mm)	< 464.22	1	1	< 10.10	1	1
	464.22 – 477.27	1.45 (0.46 – 4.69)	0.91 (0.05 – 15.50)	10.10 – 11.57	1.38 (0.45 – 4.32)	4.43 (0.34 – 78.74)
	> 477.27	1.352 (0.46 – 5.08)	4.44 (0.37 – 66.92)	> 11.57	1.38 (0.45 – 4.32)	2.12 (0.32 - 16.81)
Mean Rainfall, July – September (mm)	< 201.44	1	1	< 28.05	1	1
	201.44 – 214.71	1.77 (0.57 – 5.64)	8.19 (0.60–177.53)	28.05 – 34.04	0.37 (0.11 – 1.15)	0.12 (0.01 – 1.23)
	> 214.71	1.61 (0.53 -5.03)	3.31 (0.27 - 46.99)	> 34.04	0.73 (0.23 – 2.21)	0.52 (0.02 – 10.40)
Mean Rainfall, October – December (mm)	< 384.45	1	1	< 21.59	1	1
	384.45 – 431.98	1	1.78	21.59 – 25.21	2.25	2.44
		(0.32 – 3.13)	(0.16 – 20.85)		(0.74 – 7.18)	(0.32 – 22.30)
	> 431.98	0.52	0.31	> 25.21	0.84	1.18
		(0.17 – 1.60)	(0.01 – 6.64)		(0.27 – 2.66)	(0.16 – 8.59)
