# Supplementary material for: Environmental Predictors of Schistosomiasis Persistent Hotspots following Mass Treatment with Praziquantel
Source: Am J Trop Med Hyg. 2019 Dec 30;102(2):328–38. doi: 10.4269/ajtmh.19-0658 (PMC7008331; doi:10.4269/ajtmh.19-0658)
Supplement: Supplementary file 4 [file tpmd190658.SD4.xlsx]

## Sheet: Sheet1
Supplementary Table 3: Relationships Between Hotspot Status and Relative Rainfall in Individual Gaining Control Trials
Odds ratios that are statistically significant at p < 0.05 denoted in bold.
Predictor	Tanzania Trial			Kenya Trial			Mozambique Trial
	Predictor	Univariate OR	Multivariate OR	Predictor	Univariate OR	Multivariate OR	Predictor	Univariate OR	Multivariate
	Value	(95% CI)	(95% CI)	Value	(95% CI)	(95% CI)	Value	(95% CI)	OR
									(95% CI)
Median Z-score of rainfall in study years from historical baseline: January to March	< 0.497	1	1	< 0.492	1	1	< 0.469	1	1
	0.497 – 0.501	0.56	0.41	0.492 – 0.496	0.56	0.28	0.469 – 0.502	1.85	2.69
		(0.23 – 1.33)	(0.12 – 1.34)		(0.25 – 1.24)	(0.08 – 0.90)		(0.76 – 4.60)	(0.83 – 9.35)
	> 0.501	1.03	0.98	> 0.496	0.23	0.09	> 0.502	1.25	0.76
		(0.41 – 2.59)	(0.28 – 3.44)		(0.09 – 0.56)	(0.01 – 0.42)		(0.53 – 2.98)	(0.18 – 3.02)
Median Z-score of rainfall in study years from historical baseline: April to June	< 0.491	1	1	< 0.472	1	1	< 0.476	1	1
	0.491 – 0.497	1.94	3	0.472 -0.477	1.27	1.19	0.476 – 0.487	1.63	1.5
		(0.80 – 4.86)	(0.90–10.75)		(0.52 – 3.18)	(0.25 - 5.39)		(0.69 – 3.94)	(0.45 – 5.07)
	> 0.497	1.41	2.13	> 0.477	3	1.83	> 0.487	1.87	1.44
		(0.60 – 3.35)	(0.65 – 7.22)		(1.31 – 7.16)	(0.39 – 8.63)		(0.78 – 4.58)	(0.41 – 5.05)
Median Z-score of rainfall in study years from historical baseline: July to September	< 0.628	1	1	< 0.621	1	1	< 0.649	1	1
	0.628 – 0.629	1.49	2.41	0.621 – 0.632	1.94	1.34	0.649 – 0.670	0.67	0.51
		(0.62 – 3.68)	(0.77 - 8.10)		(0.80 – 4.86)	(0.30 – 6.27)		(0.27 – 1.61)	(0.13 – 1.88)
	> 0.629	1.25	2.07	> 0.632	3.41	3.77	> 0.670	0.76	0.46
		(0.53 – 2.97)	(0.63 – 7.12)		(1.46 – 8.35)	(0.60–27.96)		(0.31 – 1.85)	(0.10 – 1.92)
Median Z-score of rainfall in study years from historical baseline: October to December	< 0.361	1	1	< 0.358	1	1	< 0.359	1	1
	0.361 – 0.364	1.47	1.3	0.358 – 0.362	1.46	0.86	0.359 – 0.363	1.06	1.02
		(0.62 – 3.54)	(0.38 – 4.52)		(0.62 – 3.46)	(0.20 – 3.39)		(0.41 – 2.74)	(0.32 – 3.26)
	> 0.364	1.68	0.59	> 0.362	1.59	1.12	> 0.363	0.4	0.24
		(0.71 – 4.11)	(0.17 – 1.93)		(0.70 – 3.71)	(0.30 – 4.35)		(0.16 – 0.97)	(0.07 – 0.77)
