# Supplementary material for: Environmental Predictors of Schistosomiasis Persistent Hotspots following Mass Treatment with Praziquantel
Source: Am J Trop Med Hyg. 2019 Dec 30;102(2):328–38. doi: 10.4269/ajtmh.19-0658 (PMC7008331; doi:10.4269/ajtmh.19-0658)
Supplement: Supplementary file 5 [file tpmd190658.SD5.xlsx]

## Sheet: Sheet1
Predictor	Kenya Trial			Côte d’Ivoire Trial
	Predictor	Univariate OR	Multivariate OR	Predictor	Univariate OR	Multivariate OR
	Value	(95% CI)	(95% CI)	Value	(95% CI)	(95% CI)
Median Z-score of rainfall in study years from historical baseline: January to March	< 0.489	1	1	< 0.504	1	1
	0.489 – 0.493	0.72	0.38	0.504 – 0.504	0.72	0.6
		(0.23 – 2.23)	(0.03 – 3.82)		(0.23 – 2.21)	(0.09 – 3.54)
	> 0.493	0.44	0.03	> 0.504	1	1.39
		(0.14 – 1.36)	(0.00 – 1.01)		(0.33 – 3.06)	(0.11 – 18.26)
Median Z-score of rainfall in study years from historical baseline: April to June	< 0.468	1	1	< 0.487	1	1
	0.468 – 0.473	1.5	5246.38	0.487 – 0.489	2.37	4.64
		(0.49 – 4.72)	(24.14 – 8,342,909.96)		(0.75 – 7.99)	(0.64 – 44.55)
	> 0.473	1.89	3,188.07 (25.05 – 2,626,498.27)	> 0.489	3.86	12.4
		(0.62 – 5.98)			(1.22 – 13.26)	(1.24 – 223.66)
Median Z-score of rainfall in study years from historical baseline: July to September	< 0.619	1	1	< 0.626	1	1
	0.619 – 0.628	0.52	0.001	0.626 – 0.631	0.26	0.17
		(0.17 – 1.60)	(0.000 – 0.103)		(0.08 – 0.83)	(0.02 – 1.03)
	> 0.628	1	0.18	> 0.631	0.38	0.93
		(0.32 – 3.13)	(0.01 – 2.49)		(0.12 – 1.15)	(0.06 – 14.79)
Median Z-score of rainfall in study years from historical baseline: October to December	< 0.360	1	1	< 0.361	1	1
	0.360 – 0.363	1.62	0.11	0.361 – 0.362	1	1.01
		(0.53 – 5.09)	(0.004 – 1.78)		(0.33 – 3.06)	(0.11 – 9.16)
